# Supplementary material for: Retrospective Analysis of Fungal Isolations in Patients on Veno-Venous Extracorporeal Membrane Oxygenation: The Multicenter RANGER STUDY 2.0
Source: J Fungi (Basel). 2025 May 15;11(5):377. doi: 10.3390/jof11050377 (PMC12113069; doi:10.3390/jof11050377)
Supplement: Supplementary file 1 [file jof-11-00377-s001.zip]

Archive with 1 entries (1 files):
- jof-3620991-supplementary.pdf
